# Supplementary material for: Chromane Derivatives from Underground Parts of Iris tenuifolia and Their In Vitro Antimicrobial, Cytotoxicity and Antiproliferative Evaluation
Source: Molecules. 2021 Nov 5;26(21):6705. doi: 10.3390/molecules26216705 (PMC8588511; doi:10.3390/molecules26216705)
Supplement: Supplementary file 1 [file molecules-26-06705-s001.zip]

Archive with 1 entries (1 files):
- molecules-1442043-supplementary materials.pdf
